# Supplementary material for: Bioassay-Guide Preparative Separation of Hypoglycemic Components from Gynura divaricata (L.) DC by Conventional and pH-Zone Refining Countercurrent Chromatography
Source: Foods. 2025 Feb 10;14(4):578. doi: 10.3390/foods14040578 (PMC11854274; doi:10.3390/foods14040578)
Supplement: Supplementary file 1 [file foods-14-00578-s001.zip]

Archive with 1 entries (1 files):
- foods-3371758-supplementary.pdf
